# Supplementary material for: Determination of N-Acetyl-l-cysteine Ethyl Ester (NACET) by Flow Injection Analysis and Spectrophotometric Detection Using Different Thiol-Sensitive Ligands
Source: Molecules. 2021 Nov 11;26(22):6826. doi: 10.3390/molecules26226826 (PMC8624116; doi:10.3390/molecules26226826)
Supplement: Supplementary file 1 [file molecules-26-06826-s001.zip]

Archive with 1 entries (1 files):
- molecules-1427063-supplementary.pdf
